# Supplementary material for: Contact heat sensitivity and reports of unpleasantness in communicative people with mild to moderate cognitive impairment in Alzheimer’s disease: a cross-sectional study
Source: BMC Med. 2016 May 10;14:74. doi: 10.1186/s12916-016-0619-1 (PMC4863331; doi:10.1186/s12916-016-0619-1)
Supplement: Additional file 1: — Psychophysics Raw Data. (XLSX 17 KB) [file 12916_2016_619_MOESM1_ESM.xlsx]

## Sheet: Psychophysics Data Used for Man
StudyID	ADStatus	JustNoticeableWarmthTemp	WeakPainTemp	ModeratePainTemp	JustNoticeableWarmthAffective	WeakPainAffective	ModeratePainAffective	AGE	BMI	TotalSES	SESEducation	SpousesOccupationScore	MarriageOccupationalStatus	MartialStatus	MMSETotal	BriefPainInventoryQuestion#5Painonaverage	BriefPainInvetoryQuestion#6Painrightnow	GDSENROLLMENT	GDSSTUDY	StaiFormY1Study	StaiformY2	sex	race
SDIP 001	0	38	41	45	5	9	14	69	24.3421	45.5	6	7	2	3	29	0	1	1	0	45	40	1	3
SDIP 002	0	35	39	44	0	0	0	82	28.498	37	4	6	2	2	29	2	1	2	1	46	49	1	3
SDIP 003	0	32	35	37	0	2	5	66	29.1082	55.5	5	8	2	2	28	1	0	0	1	44	37	1	3
SDIP 004	0	33	41	45	0	16	19	66	27.4059	66	7	9	2	2	29	0	0	2	2	46	47	1	2
SDIP 005	0	33	35	38	1	3.5	6	67	28.6939	66	7	9	2	2	30	1	0	0	0	48	46	1	3
SDIP 006	0	31	46	48	0	0	5	66	36.9145	41.5	7	4	2	2	30	3	3	0	0	50	50	1	3
SDIP 007	0	32	37	44	1.5	5	8	65	23.0536	63	6	0	1	1	30	2	1	1	1	32	43	1	3
SDIP 008	0	31	39	42	8	0	5	65	29.8191	45	5	8	2	2	30	6	4	1	1	53	48	1	3
SDIP 009	0	36	47	48	3	8	11	66	24.5443	55.5	5	9	2	2	28	1	0	0	0	49	49	1	3
SDIP 011	0	32	33	34	0	2	6	79	28.12	43.5	5	4	2	2	30	2	2	0	0	48	47	1	3
SDIP 012	0	32	34	36	0	2	5	68	28.4491	62	6	8	2	2	29	1	1	2	1	45	44	1	3
SDIP 013	0	32	35	37	0	0	0	92	24.5443	60.5	7	8	2	4	30	0	0	0	0	47	49	1	1
SDIP 014	0	32	35	44	0	0	2.5	71	29.0496	45	5	0	1	2	30	0	0	5	5	48	53	1	3
SDIP 015	0	33	34	41	0	0.5	9	68	28.6939	49	5	7	2	2	30	1	0	0	0	41	45	1	3
SDIP 016	0	33	38	40	0	4	6	67	27.6124	66	7	0	1	1	30	2	0	0	0	53	47	1	3
SDIP 017	0	32	33	34	0	1	5	78	25.5266	66	7	0	1	2	29	0	0	0	0	51	48	1	3
SDIP 019	1	34	35	42	0	0	11	68	26.4953	55	6	8	2	4	12	0	0	2	4	48	56	1	3
SDIP 020	0	33	45	48	1.5	5	12	81	28.055	66	7	0	1	4	30	0	0	0	2	44	46	1	3
SDIP 021	0	32	34	37	0	5	8	82	25.6302	57	7	8	2	2	29	1	0	0	0	47	52	1	3
SDIP 022	1	31.5	39	42.8	0	0	0	79	27.6124	66	7	0	1	2	25	0	0	0	0	47	47	1	3
SDIP 023	1	33	42	45	0	6	12	72							16	0	0		0	46	47	1	3
SDIP 024	1	33	35	37	2	11	13	86	28.3191	23	1	0	1	5	11	0	0	2	1	52	44	1	1
SDIP 025	1	34	41	44	0	4	7	65	23.9594	58	6	0	1	2	18	0	0	1	3	42	47	1	3
SDIP 029	0	38	44	45	6	9	11	90	25.1019	61	7	0	1	2	27	0	0	3	4	53	47	1	3
SDIP 031	1	33	34	35	1	3	3	75	23.7076	50	5	0	1	5	24	2	0	0	0	50	47	1	3
SDIP 032	1	34	45	49	1	4	7	78			6	0	0	2	24	0	0	10	10			1	3
SDIP 033	1	38	43	45	1	4	7	94	23.0536	56	7	0	1	4	20	0	0	11	7	45	43	1	3
SDIP 034	1	34	44	50	0	3	5	71	22.246	100	4	8	1	2	19	0	0	9	9			1	3
SDIP 035	0	37	44	49	0	6	10	81	27.194	37.5	5	3	2	2	29	3	0	1	1			1	3
SDIP 037	1	39	42	42	5	7	10	84	28.404	88	6	5	1	2	28	1	0	2	2	39	40	1	2
SDIP 038	1	33	36	40	0	3	5	74	26.2831	46.5	6	5	2	2	23	0	0	1	3	46	49	1	3
SDIP 039	1	33	42	46	0	6	13	67	26.6058	53	6	8	2	2	14	0	0	0	1	45	49	1	3
SDIP 041	1	35	39	42	0	5	7	72	23.6724	52	7	6	2	2	24	0	0	2	3	49	50	1	3
SDIP 042	1	45	46	47	11	10	13	74		48	6	0	1	2	25	6	3	7	7			1	3
SDIP 044	1	36	41	46	0	3	4	79	26.9722	31	5	3	2	2	13	0	0	6	6			1	3
SDIP 045	1	35	44	48	2	8	9	86	28.0813	55.5	6	7	2	2	17	0	0	0	2	55	43	1	3
SDIP 046	1	34	35	36	6	3	7	74	27.2592	39	6	4	2	4	16	0	0	2	1	44	46	1	3
SDIP 047	1	36	38	43	0	5	6	65	20.6596	57	6	7	2	2	16	0	0	0				1	1
SDIP 049	1	37	43	44	0	6	13	79	18.651	55	6	7	2	2	7	0	0	2	1	53	52	1	3
SDIP 050	1	36	39	42	4	7	8	68	26.6229	47	7	5	2	2	2	0	0	4	5	52	44	1	3
WPAD 006	0	32	35	38	3	5	7	68	26.3351	63.5	7	9	2	2	30	0	0	0	0	50	48	0	3
WPAD 008	0	34	37	39	0	1	2	86	32.3915	58	6	0	1	4	30	0	0	0	2	51	32	0	3
WPAD 009	0	31	36	41	0	5	8	65	23.2947	63.5	7	9	2	2	29	0	0	0	0	50	46	0	3
WPAD 010	1	36	37	39	0	1	2	73	27.2769	32	4	0	1	5	14	2	1	2	0	50	44	0	3
WPAD 011	0	36	41	45	0	2	5	97	25.5153	56	7	0	1	4	28	0	0	0	0	56	41	0	3
WPAD 012	0	35	36	38	4.5	5	8	65	24.8865	21	2	0	1	5	30	3	0	2	2	55	62	0	1
WPAD 013	0	32	33	38	2.5	5	7	68	29.1772	34	3	0	1	3	30	0	0	0	0	54	53	0	3
WPAD 014	0	32	35	38	0	0	0	80	23.5365	58	5	9	2	4	29	3	0	0	0	53	56	0	3
WPAD 015	0	35	36	40	0	0	11	73	31.1667	96	6	6	1	2	30	0	0	0	0	47	45	0	3
WPAD 016	0	32	34	38	0	0	0	68	20.3587	53	6	0	1	4	27	0	0	1	3	42	42	0	3
WPAD 017	0	32	34	39	0	0	5	65	20.9652	66	7	9	2	2	30	2	0	0	0	51	47	0	1
WPAD 018	1	33	35	38	1	3	5	79	24.1827	40	5	0	1	2	21	0	0	8	3	42	50	0	3
WPAD 019	1	34	40	43	0	0	0	71	30.0354	37	4	0	1	4	17	6	3	4	7	46	47	0	1
WPAD 020	1	35	39	45	0	0	1	86	28.055	63	5	9	2	2	14	0	0	2	2	68	42	0	1
WPAD 021	0	33	35	36	0	0	5	70	25.3895	57	5	0	1	2	28	7	9	8	13	45	45	0	3
WPAD 022	1	34	36	38	0	5	8	68	21.5247	32	4	0	1	3	22	4	4	5	3	54	43	0	3
WPAD 024	0	31	34	36	0	3	5	65	23.1775	40	5	0	1	3	28.5	2	0	0	0	47	52	0	3
WPAD 025	0	32	34	42	1	4	5	71	29.627	27	4	0	1	4	30	1	0	1	0	50	50	0	3
WPAD 026	1	35	37	39	0	0	0	88	24.2658	56	7	0	1	2	12	0	0	1	2	49	52	0	1
WPAD 028	1	33	37	39	0	0	1	70	18.4711	55	5	0	1	1	22	5	0	0	0	48	45	0	1
WPAD 029	1	35	40	43	4	5	6	81	28.4907	50	5	0	1	3	11	0	0	4	4	49	51	0	3
WPAD 032	1	32.3	35.3	39.3	4	11	14	76	23.4089	42	4	0	1	3	11	0	0	3	5	44	43	0	3
WPAD 033	0	31.6	36.4	40	0	5	7	77	20.6575	66	7	0	1	4	28	3	2	0	2	55	48	0	3
WPAD 034	0	31	34	38	0	5	6	71	18.0212	24	3	0	1	3	29	0	0	0	1	75	50	0	1
WPAD 043	1	32	33	36	0	0	0	72	26.3625	57	5	0	1	2	14	6	5	7	12	46	49	0	3
WPAD 046	0	32	34	37	5	5	8	90	19.5756							0	0	0	0			0
WPAD 048	1	33	40	43	0	5	5	73	25.1019	35.5	5	7	2	2	24	3	0	13	4	45	45	0	3
WPAD 051	0	32	35	38	0	1	5	82	20.7988	56	7	0	1	1	30	3	0	1	1	45	44	0	3
WPAD 052	0	33	38	42	0	2	4	70	24.6891	58	6	0	1	1	30	4	1	0	0	53	50	0	3
WPAD 053	0	32	39	42	1	6	9	68	24.2344	55	5	0	1	2	30	0	0	1	0	50	45	0	3
WPAD 054	0	35	40	42	2	6	8	92	21.6115	66	0	9	1	2	27	0	0		4	41	43	0	3
WPAD 057	1	34	41	48	0	5	8	79	21.2822	50	5	6	2	2	24	3	0	3	7	37	50	0	3
WPAD 059	1	33	44	49	0	0	5	79	23.4011	45.5	6	5	2	4	29	0	0	0	0			0	3
WPAD 060	1	32	34	36	0	4	6	79	24.7972	22	4	2	2	4	23	0	0	3	4	47	50	0	3
WPAD 061	1	32	40	44	0	5	8	66	30.6635	48	6	6	2	2	26	2	0	5	3	35	40	0	3
WPAD 062	1	36	40	45	0	0	3	75	20.0857	124	6	8	1	4	20	0	0	0	0			0	3
WPAD 063	1	35	36	37	0	1	4	71	20.0857	53	6	7	2	2	22	0	0	0	0			0	3
WPAD 066	1	39	44	47	2	8	10	80	26.3625	49	4	3	1	4	1	0	0	8	2			0	3
WPAD 067	1	32	35	43	0	6	8	83	29.627	39.5	4	6	2	2	24	0	0	3	4	51	47	0	3
WPAD 071	1	32	35	38	0	5	6	75	22.8049	49	7	4	2	2	25	0	0	1				0	3
